# Supplementary material for: Genomic Bootstrap Barcodes and Their Application to Study the Evolution of Sarbecoviruses
Source: Viruses. 2022 Feb 21;14(2):440. doi: 10.3390/v14020440 (PMC8879460; doi:10.3390/v14020440)
Supplement: Supplementary file 1 [file viruses-14-00440-s001.zip]

Archive with 1 entries (1 files):
- viruses-1566197-supplementary.pdf
